# Supplementary material for: Characterization and spontaneous induction of urinary tract Streptococcus anginosus prophages
Source: J Gen Virol. 2020 Apr 21;101(6):685–91. doi: 10.1099/jgv.0.001407 (PMC7414447; doi:10.1099/jgv.0.001407)
Supplement: Supplementary material 2 [file jgv-101-685-s002.xlsx]

## Sheet: ST2
			VIRAL NR/NT						BACTERIAL NR/NT
Group	Prophage	Length	BLAST Record	Accession	BLAST Record Length	Query Coverage	% Identity	Host	BLAST Record	Accession	Query Coverage	% Identity
0	162_10	38687	Streptococcus phage Javan345	MK448733	37444	22	87.02	Streptococcus oralis 65	Streptococcus anginosus strain J4211	CP012805	4	87.88
0	174_9	36026	Streptococcus phage Javan11	MK448669	36754	40	86.67	Streptococcus agalactiae BSU248	Streptococcus sp. NCTC 10228	LR595858	56	84.63
11	141_1	20925	Streptococcus phage Abc2	FJ236310	34882	17	74.08	Streptococcus thermophilus	Streptococcus mutans strain KCOM 1054	CP021318	15	79.53
11	159_2.15	38563	Streptococcus phage Javan64	MK449000	40738	20	96.26	Streptococcus anginosus BVI	Streptococcus urinalis strain NCTC13766	LR134323	5	85.92
11	167_30	19802	Streptococcus phage Javan648	MK449003	40810	11	85.8	Streptococcus urinalis SRR536860	Streptococcus mutans strain KCOM 1054	CP021318	26	78.76
11	167_40	5702	Streptococcus phage Javan355	MK448738	39310	20	86.51	Streptococcus oralis DD24	Streptococcus mitis strain SVGS 061	CP014326	14	84.53
14	138_20	26459	Streptococcus phage IPP15	KY065456	38083	10	95.05	Streptococcus pneumoniae 10B/2	Streptococcus mitis strain SVGS 061	CP014326	13	97.8
14	144_13	15485	Streptococcus phage IPP15	KY065456	38083	16	95.2	Streptococcus pneumoniae 10B/2	Streptococcus pneumoniae isolate GPS ZA 821-sc-1950967	LR536845	25	90.93
14	167_41	5593	Streptococcus phage IPP15	KY065456	38083	41	94.38	Streptococcus pneumoniae 10B/2	Streptococcus pneumoniae isolate GPS ZA 821-sc-1950967	LR536845	50	92.95
14	174_18	23329	Streptococcus phage IPP15	KY065456	38083	12	94.7	Streptococcus pneumoniae 10B/2	Streptococcus mitis strain SVGS 061	CP014326	27	96.63
174	174_1-c4	92576	Streptococcus phage Javan618	MK448994	39286	42	96.86	Streptococcus uberis 6780	Streptococcus equi subsp. zooepidemicus strain NCTC6180	LR134317	45	91.97
174	174_1-c5	109893	Streptococcus phage Javan618	MK448994	39286	39	96.86	Streptococcus uberis 6780	Streptococcus equi subsp. zooepidemicus strain NCTC6180	LR134317	49	91.97
2	138_14	22409	Streptococcus phage Javan64	MK449000	40738	17	94.67	Streptococcus anginosus BVI	Streptococcus pneumoniae strain 2245STDY6178828	LR216069	32	79.31
2	144_16	23181	Streptococcus phage Javan64	MK449000	40738	16	95.66	Streptococcus anginosus BVI	Streptococcus pneumoniae strain 2245STDY6178828	LR216069	35	79.52
2	167_32	17377	Streptococcus phage Javan115	MK448671	38959	52	83.01	Streptococcus cristatus DD08	Streptococcus suis strain NCTC10237	LR594043	40	80.33
2	174_14	23567	Streptococcus phage Javan64	MK449000	40738	12	95.56	Streptococcus anginosus BVI	Streptococcus suis strain NCTC10237	LR594043	29	80.33
3	134_5	20312	Streptococcus phage Javan32	MK448906	35085	85	99.99	Streptococcus agalactiae ERR126775	Streptococcus agalactiae strain 32790-3A	CP029561	100	99.99
3	159_7	20312	Streptococcus phage Javan32	MK448906	35085	85	99.99	Streptococcus agalactiae ERR126775	Streptococcus agalactiae strain 32790-3A	CP029561	100	99.99
3	165_11	43560	Streptococcus phage Javan618	MK448994	39286	90	96.07	Streptococcus uberis 6780	Streptococcus equi subsp. zooepidemicus strain NCTC6180	LR134317	66	91.79
3	165_9	20312	Streptococcus phage Javan32	MK448906	35085	85	99.98	Streptococcus agalactiae ERR126775	Streptococcus agalactiae strain 32790-3A	CP029561	100	99.99
3	171_2	42803	Streptococcus phage Javan32	MK448906	35085	81	99.9	Streptococcus agalactiae ERR126775	Streptococcus agalactiae strain 32790-3A	CP029561	99	99.06
3	177_6	42809	Streptococcus phage Javan32	MK448906	35085	81	100	Streptococcus agalactiae ERR126775	Streptococcus agalactiae strain 32790-3A	CP029561	100	99.99
4	134_29	30843	Streptococcus phage Javan278	MK448896	33366	34	89.23	Streptococcus intermedius F0413	Streptococcus anginosus strain J4211	CP012805	12	97.86
4	139_4	85796	Streptococcus phage Javan68	MK449004	36400	9	92.54	Streptococcus anginosus DORA_7	Streptococcus anginosus strain J4211	CP012805	64	95.47
4	159_2.170	20304	Streptococcus phage Javan68	MK449004	36400	34	95.42	Streptococcus anginosus DORA_7	Streptococcus anginosus strain J4211	CP012805	9	85.96
4	159_28	13531	Streptococcus phage Javan110	MK448842	31374	10	92.6	Streptococcus constellatus KCOM_1650	Streptococcus anginosus strain J4211	CP012805	28	99.21
4	162_3	33749	Streptococcus phage Javan68	MK449004	36400	20	92.57	Streptococcus anginosus DORA_7	Streptococcus anginosus strain J4211	CP012805	14	97.66
4	165_17	12856	Streptococcus phage Javan64	MK449000	40738	28	98.75	Streptococcus anginosus BVI	Streptococcus anginosus strain J4211	CP012805	22	97.66
4	165_7	20722	Streptococcus phage Javan68	MK449004	36400	32	92.59	Streptococcus anginosus DORA_7	Streptococcus anginosus strain J4211	CP012805	9	86.49
4	174_13	30164	Streptococcus phage Javan278	MK448896	33366	29	89.28	Streptococcus intermedius F0413	Streptococcus anginosus strain J4211	CP012805	12	92.12
7	141_10	69681	Streptococcus phage Javan638	MK448999	35105	26	91.66	Streptococcus urinalis 2285-97	Streptococcus urinalis strain NCTC13766	LR134323	45	91.66
7	159_54	6074	Streptococcus phage Javan426	MK448936	37936	90	93.61	Streptococcus porcinus SRR067676	Streptococcus agalactiae strain B111	CP021772	100	98.63
7	162_2	143268	Streptococcus phage Javan638	MK448999	35105	10	91.66	Streptococcus urinalis 2285-97	Streptococcus anginosus strain J4211	CP012805	20	98.3
7	165_16	41170	Streptococcus phage Javan638	MK448999	35105	32	91.65	Streptococcus urinalis 2285-97	Streptococcus agalactiae strain SG-M8	CP013908	39	98.74
8	134_1	112108	Streptococcus phage Javan64	MK449000	40738	1	96.73	Streptococcus anginosus BVI	Streptococcus anginosus strain J4211	CP012805	45	96.03
8	135_1	35236	Streptococcus phage Javan318	MK448905	39412	4	81.89	Streptococcus mitis P-2	Streptococcus anginosus strain NCTC10713	LR134283	71	99.43
8	139_2	34818	Streptococcus phage Javan318	MK448905	39412	4	80.32	Streptococcus mitis P-2	Streptococcus anginosus strain NCTC10713	LR134283	73	99.96
9	134_31	27473	Streptococcus phage Javan68	MK449004	36400	98	99.97	Streptococcus anginosus DORA_7	Streptococcus anginosus strain J4211	CP012805	23	85.54
9	141_4	67832	Streptococcus phage Javan68	MK449004	36400	52	99.68	Streptococcus anginosus DORA_7	Streptococcus anginosus strain J4211	CP012805	44	95.77
9	174_16	31529	Streptococcus phage Javan68	MK449004	36400	98	99.8	Streptococcus anginosus DORA_7	Streptococcus anginosus strain J4211	CP012805	22	85.51
Singleton	134_3	103239	Streptococcus phage Javan112	MK448843	54687	26	82.57	Streptococcus constellatus SK1060	Streptococcus dygalactiae subsp. equisimilis ATCC 12394	CP002215	35	99.97
Singleton	135_18	23658	Streptococcus phage Javan64	MK449000	40738	79	97.41	Streptococcus anginosus BVI	Streptococcus anginosus strain J4211	CP012805	10	85.16
Singleton	159_24	29679	Streptococcus phage Javan104	MK448840	37952	6	96.38	Streptococcus constellatus C232	Streptococcus pneumoniae strain 2245STDY6178828	LR216069	70	92.34
Singleton	161_1	37413	Streptococcus phage Javan226	MK448879	37369	21	94.03	Streptococcus gallolyticus DD03	Streptococcus pasteurianus strain NCTC13784	LS483462	21	94.2
Singleton	161_8	83821	Streptococcus phage Javan638	MK448999	35105	18	91.66	Streptococcus urinalis 2285-97	Streptococcus agalactiae strain B111	CP021772	20	99.04
Singleton	165_21	33097	Streptococcus phage Javan38	MK448922	35085	52	99.8	Streptococcus agalactiae ERR126832	Streptococcus agalactiae strain FDAARGOS 512	CP033822	67	98.09
Singleton	171_15	44929	Streptococcus phage Javan191	MK448700	44570	40	86.35	Streptococcus equi ERR066395	Streptococcus pyogenes strain emm230	CP035451	67	91.09
